# Supplementary material for: A novel framework based on deep learning for COVID-19 diagnosis from X-ray images
Source: PeerJ Comput Sci. 2023 Jun 6;9:e1375. doi: 10.7717/peerj-cs.1375 (PMC10280393; doi:10.7717/peerj-cs.1375)
Supplement: Supplemental Information 1 [file peerj-cs-09-1375-s001.zip]

Archive with 39 entries (35 files):
- Covid detection/
- Covid detection/__pycache__/
- Covid detection/__pycache__/mydensnets.cpython-37.pyc
- Covid detection/__pycache__/mymodels.cpython-37.pyc
- Covid detection/__pycache__/ops.cpython-37.pyc
- Covid detection/__pycache__/train.cpython-37.pyc
- Covid detection/__pycache__/utils.cpython-37.pyc
- Covid detection/__pycache__/vars.cpython-37.pyc
- Covid detection/acc-loss.py
- Covid detection/algorithm/
- Covid detection/algorithm/__pycache__/
- Covid detection/algorithm/__pycache__/Adagrad.cpython-37.pyc
- Covid detection/algorithm/__pycache__/Adam.cpython-37.pyc
- Covid detection/algorithm/__pycache__/Centralization.cpython-37.pyc
- Covid detection/algorithm/__pycache__/RAdam.cpython-37.pyc
- Covid detection/algorithm/__pycache__/SGD.cpython-37.pyc
- Covid detection/algorithm/Adagrad.py
- Covid detection/algorithm/Adam.py
- Covid detection/algorithm/Centralization.py
- Covid detection/algorithm/NAdam.py
- Covid detection/algorithm/RAdam.py
- Covid detection/algorithm/SGD.py
- Covid detection/augomentation.py
- Covid detection/confusion_plot.py
- Covid detection/data_utils.py
- Covid detection/main.py
- Covid detection/mydensnets.py
- Covid detection/mymodels.py
- Covid detection/ops.py
- Covid detection/plot_confusion_matrix.py
- Covid detection/plot_graphs.py
- Covid detection/Time-myDensNet-8.log
- Covid detection/Time-myDensNet2-32.log
- Covid detection/Time-myWCNN18-32.log
- Covid detection/Time-resnet18-32.log
- Covid detection/Time-resnet50-32.log
- Covid detection/train.py
- Covid detection/utils.py
- Covid detection/vars.py
