# Supplementary material for: A novel framework based on deep learning for COVID-19 diagnosis from X-ray images
Source: PeerJ Comput Sci. 2023 Jun 6;9:e1375. doi: 10.7717/peerj-cs.1375 (PMC10280393; doi:10.7717/peerj-cs.1375)
Supplement: Supplemental Information 1 [file peerj-cs-09-1375-s001.zip › Covid detection/acc-loss.py]

import sys

# if(len(sys.argv[1:]) < 1):
#     print("Input file name must be provided")
#     exit()

s = "F:\\works\\Covid detection\\xray_covid_results\\test1\\myDensNet2-WGD_RAdam-cuda-batch-32\\train-2020-11-18 10-46.log" #sys.argv[1]
#s = 'train-2020-07-30 10-54.log'\
s2 = s[:-4] + '_acc_loss.csv'
infile = open(s, "r")
outfile = open(s2, "w")
Lines = infile.readlines() 
infile.close()  
#outfile.write('tloss,  tacc,  vloss,  vacc\n')
# Strips the newline character 
for line in Lines: 
    #train Loss: 0.0785 Acc: 98.30
    #val Loss: 0.0785 Acc: 98.30

    #tloss, tacc, vloss, vacc
    f = line.find('train Loss:')
    if(f > -1):        
        f2 = line.find('Acc')
        loss = line[12:f2-1]
        acc = line[f2+5:-1]
        outfile.write(loss + ', ')
        outfile.write(acc + ', ')
    else:
        f = line.find('val   Loss:')
        if(f > -1):        
            f2 = line.find('Acc')
            loss = line[12:f2-1]
            acc = line[f2+5:-1]
            outfile.write(loss + ', ')
            outfile.write(acc + '\n')

outfile.close()
