# Supplementary material for: A novel framework based on deep learning for COVID-19 diagnosis from X-ray images
Source: PeerJ Comput Sci. 2023 Jun 6;9:e1375. doi: 10.7717/peerj-cs.1375 (PMC10280393; doi:10.7717/peerj-cs.1375)
Supplement: Supplemental Information 1 [file peerj-cs-09-1375-s001.zip › Covid detection/algorithm/Adagrad.py]

import torch
from torch.optim.optimizer import Optimizer


class Adagrad_GCC(Optimizer):
    """Implements Adagrad algorithm.

    It has been proposed in `Adaptive Subgradient Methods for Online Learning
    and Stochastic Optimization`_.

    Arguments:
        params (iterable): iterable of parameters to optimize or dicts defining
            parameter groups
        lr (float, optional): learning rate (default: 1e-2)
        lr_decay (float, optional): learning rate decay (default: 0)
        weight_decay (float, optional): weight decay (L2 penalty) (default: 0)
        eps (float, optional): term added to the denominator to improve
            numerical stability (default: 1e-10)

    .. _Adaptive Subgradient Methods for Online Learning and Stochastic
        Optimization: http://jmlr.org/papers/v12/duchi11a.html
    """

    def __init__(self, params, lr=1e-2, lr_decay=0, weight_decay=0, initial_accumulator_value=0, eps=1e-10):
        if not 0.0 <= lr:
            raise ValueError("Invalid learning rate: {}".format(lr))
        if not 0.0 <= lr_decay:
            raise ValueError("Invalid lr_decay value: {}".format(lr_decay))
        if not 0.0 <= weight_decay:
            raise ValueError("Invalid weight_decay value: {}".format(weight_decay))
        if not 0.0 <= initial_accumulator_value:
            raise ValueError("Invalid initial_accumulator_value value: {}".format(initial_accumulator_value))
        if not 0.0 <= eps:
            raise ValueError("Invalid epsilon value: {}".format(eps))

        defaults = dict(lr=lr, lr_decay=lr_decay, eps=eps, weight_decay=weight_decay,
                        initial_accumulator_value=initial_accumulator_value)
        super(Adagrad_GCC, self).__init__(params, defaults)

        for group in self.param_groups:
            for p in group['params']:
                state = self.state[p]
                state['step'] = 0
                state['sum'] = torch.full_like(p.data, initial_accumulator_value)

    def share_memory(self):
        for group in self.param_groups:
            for p in group['params']:
                state = self.state[p]
                state['sum'].share_memory_()

    def step(self, closure=None):
        """Performs a single optimization step.

        Arguments:
            closure (callable, optional): A closure that reevaluates the model
                and returns the loss.
        """
        loss = None
        if closure is not None:
            loss = closure()

        for group in self.param_groups:
            for p in group['params']:
                if p.grad is None:
                    continue

                grad = p.grad.data
                state = self.state[p]

                state['step'] += 1

                if group['weight_decay'] != 0:
                    if p.grad.data.is_sparse:
                        raise RuntimeError("weight_decay option is not compatible with sparse gradients")
                    grad = grad.add(group['weight_decay'], p.data)
                    
                 #GC operation for Conv layers                  
                if len(list(grad.size()))>4:
                    grad.add_(-grad.mean(dim = tuple(range(1,len(list(grad.size())))), keepdim = True))

                clr = group['lr'] / (1 + (state['step'] - 1) * group['lr_decay'])

                if grad.is_sparse:
                    grad = grad.coalesce()  # the update is non-linear so indices must be unique
                    grad_indices = grad._indices()
                    grad_values = grad._values()
                    size = grad.size()

                    def make_sparse(values):
                        constructor = grad.new
                        if grad_indices.dim() == 0 or values.dim() == 0:
                            return constructor().resize_as_(grad)
                        return constructor(grad_indices, values, size)
                    state['sum'].add_(make_sparse(grad_values.pow(2)))
                    std = state['sum'].sparse_mask(grad)
                    std_values = std._values().sqrt_().add_(group['eps'])
                    p.data.add_(-clr, make_sparse(grad_values / std_values))
                else:
                    state['sum'].addcmul_(1, grad, grad)
                    std = state['sum'].sqrt().add_(group['eps'])
                    p.data.addcdiv_(-clr, grad, std)

        return loss
