# Supplementary material for: A novel framework based on deep learning for COVID-19 diagnosis from X-ray images
Source: PeerJ Comput Sci. 2023 Jun 6;9:e1375. doi: 10.7717/peerj-cs.1375 (PMC10280393; doi:10.7717/peerj-cs.1375)
Supplement: Supplemental Information 1 [file peerj-cs-09-1375-s001.zip › Covid detection/algorithm/Centralization.py]

import torch
#from torch.optim.optimizer import Optimizer, required


def centralized_gradient(x,use_gc=True,gc_conv_only=False):
    if use_gc:
      if gc_conv_only:
        if len(list(x.size()))>3:
            x.add_(-x.mean(dim = tuple(range(1,len(list(x.size())))), keepdim = True))
      else:
        if len(list(x.size()))>1:
            x.add_(-x.mean(dim = tuple(range(1,len(list(x.size())))), keepdim = True))
    return x                   
