# Supplementary material for: A novel framework based on deep learning for COVID-19 diagnosis from X-ray images
Source: PeerJ Comput Sci. 2023 Jun 6;9:e1375. doi: 10.7717/peerj-cs.1375 (PMC10280393; doi:10.7717/peerj-cs.1375)
Supplement: Supplemental Information 1 [file peerj-cs-09-1375-s001.zip › Covid detection/algorithm/NAdam.py]

import torch
from .optimizer import Optimizer


class Nadam(Optimizer):
    """Implements Nadam algorithm (a variant of Adam based on Nesterov momentum).
    It has been proposed in `Incorporating Nesterov Momentum into Adam`__.
    Arguments:
        params (iterable): iterable of parameters to optimize or dicts defining
            parameter groups
        lr (float, optional): learning rate (default: 2e-3)
        betas (Tuple[float, float], optional): coefficients used for computing
            running averages of gradient and its square
        eps (float, optional): term added to the denominator to improve
            numerical stability (default: 1e-8)
        weight_decay (float, optional): weight decay (L2 penalty) (default: 0)
        schedule_decay (float, optional): momentum schedule decay (default: 4e-3)
    __ http://cs229.stanford.edu/proj2015/054_report.pdf
    __ http://www.cs.toronto.edu/~fritz/absps/momentum.pdf
    """

    def __init__(self, params, lr=2e-3, betas=(0.9, 0.999), eps=1e-8,
                 weight_decay=0, schedule_decay=4e-3):
        defaults = dict(lr=lr, betas=betas, eps=eps,
                        weight_decay=weight_decay, schedule_decay=schedule_decay)
        super(Nadam, self).__init__(params, defaults)

    def step(self, closure=None):
        """Performs a single optimization step.
        Arguments:
            closure (callable, optional): A closure that reevaluates the model
                and returns the loss.
        """
        loss = None
        if closure is not None:
            loss = closure()

        for group in self.param_groups:
            for p in group['params']:
                if p.grad is None:
                    continue
                grad = p.grad.data
                state = self.state[p]

                # State initialization
                if len(state) == 0:
                    state['step'] = 0
                    state['m_schedule'] = 1.
                    state['exp_avg'] = grad.new().resize_as_(grad).zero_()
                    state['exp_avg_sq'] = grad.new().resize_as_(grad).zero_()

                # Warming momentum schedule
                m_schedule = state['m_schedule']
                schedule_decay = group['schedule_decay']
                exp_avg, exp_avg_sq = state['exp_avg'], state['exp_avg_sq']
                beta1, beta2 = group['betas']
                eps = group['eps']

                state['step'] += 1

                if group['weight_decay'] != 0:
                    grad = grad.add(group['weight_decay'], p.data)

                momentum_cache_t = beta1 * \
                    (1. - 0.5 * (0.96 ** (state['step'] * schedule_decay)))
                momentum_cache_t_1 = beta1 * \
                    (1. - 0.5 *
                     (0.96 ** ((state['step'] + 1) * schedule_decay)))
                m_schedule_new = m_schedule * momentum_cache_t
                m_schedule_next = m_schedule * momentum_cache_t * momentum_cache_t_1
                state['m_schedule'] = m_schedule_new

                # Decay the first and second moment running average coefficient
                bias_correction2 = 1 - beta2 ** state['step']

                exp_avg.mul_(beta1).add_(1 - beta1, grad)
                exp_avg_sq.mul_(beta2).addcmul_(1 - beta2, grad, grad)
                exp_avg_sq_prime = exp_avg_sq.div(1. - bias_correction2)

                denom = exp_avg_sq_prime.sqrt_().add_(group['eps'])

                p.data.addcdiv_(-group['lr'] * (1. - momentum_cache_t) / (1. - m_schedule_new), grad, denom)
                p.data.addcdiv_(-group['lr'] * momentum_cache_t_1 / (1. - m_schedule_next), exp_avg, denom)

        return loss

class Nadam_GCC(Optimizer):
    """Implements Nadam algorithm (a variant of Adam based on Nesterov momentum).
    It has been proposed in `Incorporating Nesterov Momentum into Adam`__.
    Arguments:
        params (iterable): iterable of parameters to optimize or dicts defining
            parameter groups
        lr (float, optional): learning rate (default: 2e-3)
        betas (Tuple[float, float], optional): coefficients used for computing
            running averages of gradient and its square
        eps (float, optional): term added to the denominator to improve
            numerical stability (default: 1e-8)
        weight_decay (float, optional): weight decay (L2 penalty) (default: 0)
        schedule_decay (float, optional): momentum schedule decay (default: 4e-3)
    __ http://cs229.stanford.edu/proj2015/054_report.pdf
    __ http://www.cs.toronto.edu/~fritz/absps/momentum.pdf
    """

    def __init__(self, params, lr=2e-3, betas=(0.9, 0.999), eps=1e-8,
                 weight_decay=0, schedule_decay=4e-3):
        defaults = dict(lr=lr, betas=betas, eps=eps,
                        weight_decay=weight_decay, schedule_decay=schedule_decay)
        super(Nadam, self).__init__(params, defaults)

    def step(self, closure=None):
        """Performs a single optimization step.
        Arguments:
            closure (callable, optional): A closure that reevaluates the model
                and returns the loss.
        """
        loss = None
        if closure is not None:
            loss = closure()

        for group in self.param_groups:
            for p in group['params']:
                if p.grad is None:
                    continue
                grad = p.grad.data
                state = self.state[p]

                # State initialization
                if len(state) == 0:
                    state['step'] = 0
                    state['m_schedule'] = 1.
                    state['exp_avg'] = grad.new().resize_as_(grad).zero_()
                    state['exp_avg_sq'] = grad.new().resize_as_(grad).zero_()

                # Warming momentum schedule
                m_schedule = state['m_schedule']
                schedule_decay = group['schedule_decay']
                exp_avg, exp_avg_sq = state['exp_avg'], state['exp_avg_sq']
                beta1, beta2 = group['betas']
                eps = group['eps']

                state['step'] += 1

                if group['weight_decay'] != 0:
                    grad = grad.add(group['weight_decay'], p.data)

                momentum_cache_t = beta1 * \
                    (1. - 0.5 * (0.96 ** (state['step'] * schedule_decay)))
                momentum_cache_t_1 = beta1 * \
                    (1. - 0.5 *
                     (0.96 ** ((state['step'] + 1) * schedule_decay)))
                m_schedule_new = m_schedule * momentum_cache_t
                m_schedule_next = m_schedule * momentum_cache_t * momentum_cache_t_1
                state['m_schedule'] = m_schedule_new

                # Decay the first and second moment running average coefficient
                bias_correction2 = 1 - beta2 ** state['step']

                exp_avg.mul_(beta1).add_(1 - beta1, grad)
                exp_avg_sq.mul_(beta2).addcmul_(1 - beta2, grad, grad)
                exp_avg_sq_prime = exp_avg_sq.div(1. - bias_correction2)

                denom = exp_avg_sq_prime.sqrt_().add_(group['eps'])

                p.data.addcdiv_(-group['lr'] * (1. - momentum_cache_t) / (1. - m_schedule_new), grad, denom)
                p.data.addcdiv_(-group['lr'] * momentum_cache_t_1 / (1. - m_schedule_next), exp_avg, denom)

        return loss
