# Supplementary material for: A novel framework based on deep learning for COVID-19 diagnosis from X-ray images
Source: PeerJ Comput Sci. 2023 Jun 6;9:e1375. doi: 10.7717/peerj-cs.1375 (PMC10280393; doi:10.7717/peerj-cs.1375)
Supplement: Supplemental Information 1 [file peerj-cs-09-1375-s001.zip › Covid detection/algorithm/RAdam.py]

import math
import torch
from torch.optim.optimizer import Optimizer
from .Centralization import centralized_gradient


class RAdam(Optimizer):

    def __init__(self, params, lr=1e-3, betas=(0.9, 0.999), eps=1e-8, weight_decay=0, degenerated_to_sgd=True,use_gc=False, gc_conv_only=False,gc_loc=False):
        if not 0.0 <= lr:
            raise ValueError("Invalid learning rate: {}".format(lr))
        if not 0.0 <= eps:
            raise ValueError("Invalid epsilon value: {}".format(eps))
        if not 0.0 <= betas[0] < 1.0:
            raise ValueError("Invalid beta parameter at index 0: {}".format(betas[0]))
        if not 0.0 <= betas[1] < 1.0:
            raise ValueError("Invalid beta parameter at index 1: {}".format(betas[1]))

        self.degenerated_to_sgd = degenerated_to_sgd
        self.gc_loc=gc_loc
        self.use_gc=use_gc
        self.gc_conv_only=gc_conv_only
                
        if isinstance(params, (list, tuple)) and len(params) > 0 and isinstance(params[0], dict):
            for param in params:
                if 'betas' in param and (param['betas'][0] != betas[0] or param['betas'][1] != betas[1]):
                    param['buffer'] = [[None, None, None] for _ in range(10)]
        defaults = dict(lr=lr, betas=betas, eps=eps, weight_decay=weight_decay, buffer=[[None, None, None] for _ in range(10)])
        super(RAdam, self).__init__(params, defaults)

        
    def __setstate__(self, state):
        super(RAdam, self).__setstate__(state)

    def step(self, closure=None):

        loss = None
        if closure is not None:
            loss = closure()

        for group in self.param_groups:

            for p in group['params']:
                if p.grad is None:
                    continue
                grad = p.grad.data.float()
                if grad.is_sparse:
                    raise RuntimeError('RAdam does not support sparse gradients')

                p_data_fp32 = p.data.float()

                state = self.state[p]

                if len(state) == 0:
                    state['step'] = 0
                    state['exp_avg'] = torch.zeros_like(p_data_fp32)
                    state['exp_avg_sq'] = torch.zeros_like(p_data_fp32)
                else:
                    state['exp_avg'] = state['exp_avg'].type_as(p_data_fp32)
                    state['exp_avg_sq'] = state['exp_avg_sq'].type_as(p_data_fp32)

                exp_avg, exp_avg_sq = state['exp_avg'], state['exp_avg_sq']
                beta1, beta2 = group['betas']
                if self.gc_loc:
                   grad=centralized_gradient(grad,use_gc=self.use_gc,gc_conv_only=self.gc_conv_only)
                   
                exp_avg.mul_(beta1).add_(grad, alpha=1 - beta1)
                exp_avg_sq.mul_(beta2).addcmul_(grad, grad, value=1 - beta2)
                


                state['step'] += 1
                buffered = group['buffer'][int(state['step'] % 10)]
                if state['step'] == buffered[0]:
                    N_sma, step_size = buffered[1], buffered[2]
                else:
                    buffered[0] = state['step']
                    beta2_t = beta2 ** state['step']
                    N_sma_max = 2 / (1 - beta2) - 1
                    N_sma = N_sma_max - 2 * state['step'] * beta2_t / (1 - beta2_t)
                    buffered[1] = N_sma

                    # more conservative since it's an approximated value
                    if N_sma >= 5:
                        step_size = math.sqrt((1 - beta2_t) * (N_sma - 4) / (N_sma_max - 4) * (N_sma - 2) / N_sma * N_sma_max / (N_sma_max - 2)) / (1 - beta1 ** state['step'])
                    elif self.degenerated_to_sgd:
                        step_size = 1.0 / (1 - beta1 ** state['step'])
                    else:
                        step_size = -1
                    buffered[2] = step_size

                # more conservative since it's an approximated value
                if N_sma >= 5:
                    denom = exp_avg_sq.sqrt().add_(group['eps'])                                        
                    G_grad=exp_avg/denom  
                elif step_size > 0:
                    G_grad=exp_avg  
       
                if group['weight_decay'] != 0:
                       G_grad.add_(p_data_fp32,alpha=group['weight_decay'])   
                #GC operation                                                  
                if self.gc_loc==False:       
                    G_grad=centralized_gradient(G_grad,use_gc=self.use_gc,gc_conv_only=self.gc_conv_only)                                       
                p_data_fp32.add_( G_grad, alpha=-step_size * group['lr'])
                    #p_data_fp32.addcdiv_(-step_size * group['lr'], exp_avg, denom)
                p.data.copy_(p_data_fp32)
        return loss

class PlainRAdam(Optimizer):

    def __init__(self, params, lr=1e-3, betas=(0.9, 0.999), eps=1e-8, weight_decay=0, degenerated_to_sgd=True,use_gc=False, gc_conv_only=False,gc_loc=False):
        if not 0.0 <= lr:
            raise ValueError("Invalid learning rate: {}".format(lr))
        if not 0.0 <= eps:
            raise ValueError("Invalid epsilon value: {}".format(eps))
        if not 0.0 <= betas[0] < 1.0:
            raise ValueError("Invalid beta parameter at index 0: {}".format(betas[0]))
        if not 0.0 <= betas[1] < 1.0:
            raise ValueError("Invalid beta parameter at index 1: {}".format(betas[1]))
                    
        self.degenerated_to_sgd = degenerated_to_sgd
        self.gc_loc=gc_loc
        self.use_gc = use_gc
        self.gc_conv_only=gc_conv_only
        defaults = dict(lr=lr, betas=betas, eps=eps, weight_decay=weight_decay)

        super(PlainRAdam, self).__init__(params, defaults)

    def __setstate__(self, state):
        super(PlainRAdam, self).__setstate__(state)

    def step(self, closure=None):

        loss = None
        if closure is not None:
            loss = closure()

        for group in self.param_groups:

            for p in group['params']:
                if p.grad is None:
                    continue
                grad = p.grad.data.float()
                if grad.is_sparse:
                    raise RuntimeError('RAdam does not support sparse gradients')

                p_data_fp32 = p.data.float()

                state = self.state[p]

                if len(state) == 0:
                    state['step'] = 0
                    state['exp_avg'] = torch.zeros_like(p_data_fp32)
                    state['exp_avg_sq'] = torch.zeros_like(p_data_fp32)
                else:
                    state['exp_avg'] = state['exp_avg'].type_as(p_data_fp32)
                    state['exp_avg_sq'] = state['exp_avg_sq'].type_as(p_data_fp32)

                exp_avg, exp_avg_sq = state['exp_avg'], state['exp_avg_sq']
                beta1, beta2 = group['betas']
                if self.gc_loc:
                   grad=centralized_gradient(grad,use_gc=self.use_gc,gc_conv_only=self.gc_conv_only)
                   
                exp_avg.mul_(beta1).add_(grad, alpha=1 - beta1)
                exp_avg_sq.mul_(beta2).addcmul_(grad, grad, value=1 - beta2)

                state['step'] += 1
                beta2_t = beta2 ** state['step']
                N_sma_max = 2 / (1 - beta2) - 1
                N_sma = N_sma_max - 2 * state['step'] * beta2_t / (1 - beta2_t)


                # more conservative since it's an approximated value
                if N_sma >= 5:
                    #if group['weight_decay'] != 0:
                    #    p_data_fp32.add_(-group['weight_decay'] * group['lr'], p_data_fp32)
                    step_size = group['lr'] * math.sqrt((1 - beta2_t) * (N_sma - 4) / (N_sma_max - 4) * (N_sma - 2) / N_sma * N_sma_max / (N_sma_max - 2)) / (1 - beta1 ** state['step'])
                    denom = exp_avg_sq.sqrt().add_(group['eps'])                                       
                    G_grad=exp_avg/denom  

                elif self.degenerated_to_sgd:
                    #if group['weight_decay'] != 0:
                    #    p_data_fp32.add_(-group['weight_decay'] * group['lr'], p_data_fp32)
                    step_size = group['lr'] / (1 - beta1 ** state['step'])
                    G_grad=exp_avg  

                if group['weight_decay'] != 0:
                       G_grad.add_(p.data,alpha=group['weight_decay']) 
                                                                   
                if self.gc_loc==False:       
                    G_grad=centralized_gradient(G_grad,use_gc=self.use_gc,gc_conv_only=self.gc_conv_only)
                    
                p_data_fp32.add_( G_grad, alpha=-step_size * group['lr'])                   
                    #p_data_fp32.addcdiv_(-step_size, exp_avg, denom)
                p.data.copy_(p_data_fp32)
        return loss


class WGD_RAdam(Optimizer):

    def __init__(self, params, lr=1e-3, betas=(0.9, 0.999), eps=1e-8, weight_decay=0, degenerated_to_sgd=True,use_gc=True, gc_conv_only=True,gc_loc=False):
        if not 0.0 <= lr:
            raise ValueError("Invalid learning rate: {}".format(lr))
        if not 0.0 <= eps:
            raise ValueError("Invalid epsilon value: {}".format(eps))
        if not 0.0 <= betas[0] < 1.0:
            raise ValueError("Invalid beta parameter at index 0: {}".format(betas[0]))
        if not 0.0 <= betas[1] < 1.0:
            raise ValueError("Invalid beta parameter at index 1: {}".format(betas[1]))

        self.degenerated_to_sgd = degenerated_to_sgd
        self.gc_loc=gc_loc
        self.use_gc=use_gc
        self.gc_conv_only=gc_conv_only
                
        if isinstance(params, (list, tuple)) and len(params) > 0 and isinstance(params[0], dict):
            for param in params:
                if 'betas' in param and (param['betas'][0] != betas[0] or param['betas'][1] != betas[1]):
                    param['buffer'] = [[None, None, None] for _ in range(10)]
        defaults = dict(lr=lr, betas=betas, eps=eps, weight_decay=weight_decay, buffer=[[None, None, None] for _ in range(10)])
        super(WGD_RAdam, self).__init__(params, defaults)

        
    def __setstate__(self, state):
        super(WGD_RAdam, self).__setstate__(state)

    def step(self, closure=None):

        loss = None
        if closure is not None:
            loss = closure()

        for group in self.param_groups:

            for p in group['params']:
                if p.grad is None:
                    continue
                grad = p.grad.data.float()
                if grad.is_sparse:
                    raise RuntimeError('RAdam does not support sparse gradients')

                p_data_fp32 = p.data.float()

                state = self.state[p]

                if len(state) == 0:
                    state['step'] = 0
                    state['exp_avg'] = torch.zeros_like(p_data_fp32)
                    state['exp_avg_sq'] = torch.zeros_like(p_data_fp32)
                else:
                    state['exp_avg'] = state['exp_avg'].type_as(p_data_fp32)
                    state['exp_avg_sq'] = state['exp_avg_sq'].type_as(p_data_fp32)

                exp_avg, exp_avg_sq = state['exp_avg'], state['exp_avg_sq']
                beta1, beta2 = group['betas']
                if self.gc_loc:
                   grad=centralized_gradient(grad,use_gc=self.use_gc,gc_conv_only=self.gc_conv_only)
                   
                exp_avg.mul_(beta1).add_(grad, alpha=1 - beta1)
                exp_avg_sq.mul_(beta2).addcmul_(grad, grad, value=1 - beta2)
                


                state['step'] += 1
                buffered = group['buffer'][int(state['step'] % 10)]
                if state['step'] == buffered[0]:
                    N_sma, step_size = buffered[1], buffered[2]
                else:
                    buffered[0] = state['step']
                    beta2_t = beta2 ** state['step']
                    N_sma_max = 2 / (1 - beta2) - 1
                    N_sma = N_sma_max - 2 * state['step'] * beta2_t / (1 - beta2_t)
                    buffered[1] = N_sma

                    # more conservative since it's an approximated value
                    if N_sma >= 5:
                        step_size = math.sqrt((1 - beta2_t) * (N_sma - 4) / (N_sma_max - 4) * (N_sma - 2) / N_sma * N_sma_max / (N_sma_max - 2)) / (1 - beta1 ** state['step'])
                    elif self.degenerated_to_sgd:
                        step_size = 1.0 / (1 - beta1 ** state['step'])
                    else:
                        step_size = -1
                    buffered[2] = step_size

                # more conservative since it's an approximated value
                if N_sma >= 5:
                    denom = exp_avg_sq.sqrt().add_(group['eps'])                                        
                    G_grad=exp_avg/denom  
                elif step_size > 0:
                    G_grad=exp_avg  
       
                if group['weight_decay'] != 0:
                       G_grad.add_(p_data_fp32,alpha=group['weight_decay'])   
                #GC operation                                                  
                if self.gc_loc==False:       
                    G_grad=centralized_gradient(G_grad,use_gc=self.use_gc,gc_conv_only=self.gc_conv_only)                                       
                p_data_fp32.add_( G_grad, alpha=-step_size * group['lr'])
                    #p_data_fp32.addcdiv_(-step_size * group['lr'], exp_avg, denom)
                p.data.copy_(p_data_fp32)
        return loss
