# Supplementary material for: A novel framework based on deep learning for COVID-19 diagnosis from X-ray images
Source: PeerJ Comput Sci. 2023 Jun 6;9:e1375. doi: 10.7717/peerj-cs.1375 (PMC10280393; doi:10.7717/peerj-cs.1375)
Supplement: Supplemental Information 1 [file peerj-cs-09-1375-s001.zip › Covid detection/algorithm/SGD.py]

import torch
from torch.optim.optimizer import Optimizer, required


class WGD_SGD(Optimizer):

    def __init__(self, params, lr=required, momentum=0, dampening=0,
                 weight_decay=0, nesterov=False):
        if lr is not required and lr < 0.0:
            raise ValueError("Invalid learning rate: {}".format(lr))
        if momentum < 0.0:
            raise ValueError("Invalid momentum value: {}".format(momentum))
        if weight_decay < 0.0:
            raise ValueError("Invalid weight_decay value: {}".format(weight_decay))

        defaults = dict(lr=lr, momentum=momentum, dampening=dampening,
                        weight_decay=weight_decay, nesterov=nesterov)
        if nesterov and (momentum <= 0 or dampening != 0):
            raise ValueError("Nesterov momentum requires a momentum and zero dampening")
        super(WGD_SGD, self).__init__(params, defaults)

    def __setstate__(self, state):
        super(WGD_SGD, self).__setstate__(state)
        for group in self.param_groups:
            group.setdefault('nesterov', False)

    def step(self, closure=None):
        """Performs a single optimization step.

        Arguments:
            closure (callable, optional): A closure that reevaluates the model
                and returns the loss.
        """
        loss = None
        if closure is not None:
            loss = closure()

        for group in self.param_groups:
            weight_decay = group['weight_decay']
            momentum = group['momentum']
            dampening = group['dampening']
            nesterov = group['nesterov']

            for p in group['params']:
                if p.grad is None:
                    continue
                d_p = p.grad.data

                if weight_decay != 0:
                    d_p.add_(weight_decay, p.data)

                #GC operation for Conv layers
                if len(list(d_p.size()))>3:
                   d_p.add_(-d_p.mean(dim = tuple(range(1,len(list(d_p.size())))), keepdim = True))
                 
                if momentum != 0:
                    param_state = self.state[p]
                    if 'momentum_buffer' not in param_state:
                        buf = param_state['momentum_buffer'] = torch.clone(d_p).detach()
                    else:
                        buf = param_state['momentum_buffer']
                        buf.mul_(momentum).add_(1 - dampening, d_p)
                    if nesterov:
                        d_p = d_p.add(momentum, buf)
                    else:
                        d_p = buf

                p.data.add_(-group['lr'], d_p)

        return loss

class SGD_GC(Optimizer):

    def __init__(self, params, lr=required, momentum=0, dampening=0,
                 weight_decay=0, nesterov=False):
        if lr is not required and lr < 0.0:
            raise ValueError("Invalid learning rate: {}".format(lr))
        if momentum < 0.0:
            raise ValueError("Invalid momentum value: {}".format(momentum))
        if weight_decay < 0.0:
            raise ValueError("Invalid weight_decay value: {}".format(weight_decay))

        defaults = dict(lr=lr, momentum=momentum, dampening=dampening,
                        weight_decay=weight_decay, nesterov=nesterov)
        if nesterov and (momentum <= 0 or dampening != 0):
            raise ValueError("Nesterov momentum requires a momentum and zero dampening")
        super(SGD_GC, self).__init__(params, defaults)

    def __setstate__(self, state):
        super(SGD_GC, self).__setstate__(state)
        for group in self.param_groups:
            group.setdefault('nesterov', False)

    def step(self, closure=None):
        """Performs a single optimization step.

        Arguments:
            closure (callable, optional): A closure that reevaluates the model
                and returns the loss.
        """
        loss = None
        if closure is not None:
            loss = closure()

        for group in self.param_groups:
            weight_decay = group['weight_decay']
            momentum = group['momentum']
            dampening = group['dampening']
            nesterov = group['nesterov']

            for p in group['params']:
                if p.grad is None:
                    continue
                d_p = p.grad.data

                if weight_decay != 0:
                    d_p.add_(weight_decay, p.data)

                #GC operation for Conv layers and FC layers
                if len(list(d_p.size()))>1:
                   d_p.add_(-d_p.mean(dim = tuple(range(1,len(list(d_p.size())))), keepdim = True))

                if momentum != 0:
                    param_state = self.state[p]
                    if 'momentum_buffer' not in param_state:
                        buf = param_state['momentum_buffer'] = torch.clone(d_p).detach()
                    else:
                        buf = param_state['momentum_buffer']
                        buf.mul_(momentum).add_(1 - dampening, d_p)
                    if nesterov:
                        d_p = d_p.add(momentum, buf)
                    else:
                        d_p = buf

                p.data.add_(-group['lr'], d_p)

        return loss


class SGDW(Optimizer):

    def __init__(self, params, lr=required, momentum=0, dampening=0,
                 weight_decay=0, nesterov=False):
        if lr is not required and lr < 0.0:
            raise ValueError("Invalid learning rate: {}".format(lr))
        if momentum < 0.0:
            raise ValueError("Invalid momentum value: {}".format(momentum))
        if weight_decay < 0.0:
            raise ValueError("Invalid weight_decay value: {}".format(weight_decay))

        defaults = dict(lr=lr, momentum=momentum, dampening=dampening,
                        weight_decay=weight_decay, nesterov=nesterov)
        if nesterov and (momentum <= 0 or dampening != 0):
            raise ValueError("Nesterov momentum requires a momentum and zero dampening")
        super(SGDW, self).__init__(params, defaults)

    def __setstate__(self, state):
        super(SGDW, self).__setstate__(state)
        for group in self.param_groups:
            group.setdefault('nesterov', False)

    def step(self, closure=None):
        """Performs a single optimization step.
        Arguments:
            closure (callable, optional): A closure that reevaluates the model
                and returns the loss.
        """
        loss = None
        if closure is not None:
            loss = closure()

        for group in self.param_groups:
            weight_decay = group['weight_decay']
            momentum = group['momentum']
            dampening = group['dampening']
            nesterov = group['nesterov']

            for p in group['params']:
                if p.grad is None:
                    continue
                d_p = p.grad.data

                old = torch.clone(p.data).detach()
                #if weight_decay != 0:
                #    d_p.add_(weight_decay, p.data)
                if momentum != 0:
                    param_state = self.state[p]
                    if 'momentum_buffer' not in param_state:
                        buf = param_state['momentum_buffer'] = torch.zeros_like(p.data)
                        buf.mul_(momentum).add_(d_p)
                    else:
                        buf = param_state['momentum_buffer']
                        buf.mul_(momentum).add_(1 - dampening, d_p)
                    if nesterov:
                        d_p = d_p.add(momentum, buf)
                    else:
                        d_p = buf

                p.data.add_(-group['lr'], d_p)

                if weight_decay != 0:
                    p.data.add_(-weight_decay*group['lr'], old)

        return loss


class SGDW_GCC(Optimizer):
    def __init__(self, params, lr=required, momentum=0, dampening=0,
                 weight_decay=0, nesterov=False):
        if lr is not required and lr < 0.0:
            raise ValueError("Invalid learning rate: {}".format(lr))
        if momentum < 0.0:
            raise ValueError("Invalid momentum value: {}".format(momentum))
        if weight_decay < 0.0:
            raise ValueError("Invalid weight_decay value: {}".format(weight_decay))

        defaults = dict(lr=lr, momentum=momentum, dampening=dampening,
                        weight_decay=weight_decay, nesterov=nesterov)
        if nesterov and (momentum <= 0 or dampening != 0):
            raise ValueError("Nesterov momentum requires a momentum and zero dampening")
        super(SGDW_GCC, self).__init__(params, defaults)

    def __setstate__(self, state):
        super(SGDW_GCC, self).__setstate__(state)
        for group in self.param_groups:
            group.setdefault('nesterov', False)

    def step(self, closure=None):
        """Performs a single optimization step.
        Arguments:
            closure (callable, optional): A closure that reevaluates the model
                and returns the loss.
        """
        loss = None
        if closure is not None:
            loss = closure()

        for group in self.param_groups:
            weight_decay = group['weight_decay']
            momentum = group['momentum']
            dampening = group['dampening']
            nesterov = group['nesterov']

            for p in group['params']:
                if p.grad is None:
                    continue
                d_p = p.grad.data

                old = torch.clone(p.data).detach()
                #if weight_decay != 0:
                #    d_p.add_(weight_decay, p.data)
                
                #GC operation for Conv layers
                if len(list(d_p.size()))>3:
                   d_p.add_(-d_p.mean(dim = tuple(range(1,len(list(d_p.size())))), keepdim = True))


                if momentum != 0:
                    param_state = self.state[p]
                    if 'momentum_buffer' not in param_state:
                        buf = param_state['momentum_buffer'] = torch.zeros_like(p.data)
                        buf.mul_(momentum).add_(d_p)
                    else:
                        buf = param_state['momentum_buffer']
                        buf.mul_(momentum).add_(1 - dampening, d_p)
                    if nesterov:
                        d_p = d_p.add(momentum, buf)
                    else:
                        d_p = buf

                p.data.add_(-group['lr'], d_p)

                if weight_decay != 0:
                    p.data.add_(-weight_decay*group['lr'], old)

        return loss
