# Supplementary material for: A novel framework based on deep learning for COVID-19 diagnosis from X-ray images
Source: PeerJ Comput Sci. 2023 Jun 6;9:e1375. doi: 10.7717/peerj-cs.1375 (PMC10280393; doi:10.7717/peerj-cs.1375)
Supplement: Supplemental Information 1 [file peerj-cs-09-1375-s001.zip › Covid detection/confusion_plot.py]

import os
import numpy as np
import math
import cv2
import matplotlib.pyplot as plt
import glob
import shutil
import random
from tqdm import tqdm
from sklearn.metrics import confusion_matrix

if normalize:
    cm = cm.astype('float') / cm.sum(axis=1)[:, np.newaxis]
    print("Normalized confusion matrix")
else:
    print('Confusion matrix, without normalization')

print(cm)

fig, ax = plt.subplots()
im = ax.imshow(cm, interpolation='nearest', cmap=cmap)
ax.figure.colorbar(im, ax=ax)
# We want to show all ticks...
ax.set(xticks=np.arange(cm.shape[1]),
        #yticks=np.arange(cm.shape[0]),
        # ... and label them with the respective list entries
        #xticklabels=classes, yticklabels=classes,
        xticklabels=np.arange(cm.shape[1]), yticklabels=np.arange(cm.shape[1]),
        title=title,
        ylabel='True label',
        xlabel='Predicted label')

# Rotate the tick labels and set their alignment.
plt.setp(ax.get_xticklabels(), rotation=45, ha="right",
            rotation_mode="anchor")
plt.setp(ax.get_yticklabels(), rotation=45, ha="right",
            rotation_mode="anchor")
# Loop over data dimensions and create text annotations.
fmt = '.2f' if normalize else 'd'
thresh = cm.max() / 2.
for i in range(cm.shape[0]):
    for j in range(cm.shape[1]):
        ax.text(j, i, format(cm[i, j], fmt),
                ha="center", va="center",
                color="white" if cm[i, j] > thresh else "black")
fig.tight_layout()
