# Supplementary material for: A novel framework based on deep learning for COVID-19 diagnosis from X-ray images
Source: PeerJ Comput Sci. 2023 Jun 6;9:e1375. doi: 10.7717/peerj-cs.1375 (PMC10280393; doi:10.7717/peerj-cs.1375)
Supplement: Supplemental Information 1 [file peerj-cs-09-1375-s001.zip › Covid detection/data_utils.py]

import os
import glob
import shutil
import random
from tqdm import tqdm


def create_img_dataloader(image_folder, transform=None, batch_size=25, shuffle=False, num_workers=2):
    if transform is None:
        transform = T.Compose([
            T.Resize((224, 224)),
            T.ToTensor(),
            T.Normalize([0.485, 0.456, 0.406], [0.229, 0.224, 0.225])
        ])
        
    img_dataset = datasets.ImageFolder(image_folder, transform)
    img_dataloader = torch.utils.data.DataLoader(img_dataset, batch_size, shuffle, num_workers)
    return img_dataset, img_dataloader

def create_validation_data(trn_dir, val_dir, split=0.1, ext='png'):
    if not os.path.exists(val_dir):
        os.mkdir(val_dir)
        
    train_ds = glob.glob(trn_dir + f'/*/*.{ext}')
    print(len(train_ds))
    
    valid_sz = int(split * len(train_ds)) if split < 1.0 else split 
    
    valid_ds = random.sample(train_ds, valid_sz)
    print(len(valid_ds))
    
    for fname in tqdm(valid_ds):
        basename = os.path.basename(fname)
        label = fname.split('\\')[-2]
        src_folder = os.path.join(trn_dir, label)
        tgt_folder = os.path.join(val_dir, label)
        if not os.path.exists(tgt_folder):
            os.mkdir(tgt_folder)
        shutil.move(os.path.join(src_folder, basename), os.path.join(tgt_folder, basename))
		

def pseudo_label(probs, tst_dir, test_dl, class_names, threshold=0.99999):
    num_data = len(test_dl.dataset)
    preds = np.argmax(probs, axis=1)
    candidate_idxs = np.arange(num_data)[probs.max(axis=1) >= threshold]
    
    fnames = [f[0].split('\\')[-1] for f in test_dl.dataset.imgs]
    imgs = [fnames[i] for i in candidate_idxs]
    labels = [class_names[preds[i]] for i in candidate_idxs]
    
    dest_folder = os.path.join(DATA_DIR, 'pseudo', 'train')
#     for name in class_names:
#         folder = os.path.join(dest_folder, name)
#         if not os.path.exists(folder):
#             os.mkdir(folder)
        
    for _, (img, label) in tqdm(enumerate(zip(imgs, labels))):
        src = os.path.join(tst_dir, 'unk', img)
        dst = os.path.join(dest_folder, label, img)
        if not os.path.exists(dst):
            shutil.copyfile(src, dst)
