# Supplementary material for: A novel framework based on deep learning for COVID-19 diagnosis from X-ray images
Source: PeerJ Comput Sci. 2023 Jun 6;9:e1375. doi: 10.7717/peerj-cs.1375 (PMC10280393; doi:10.7717/peerj-cs.1375)
Supplement: Supplemental Information 1 [file peerj-cs-09-1375-s001.zip › Covid detection/mydensnets.py]

import re
import torch
import torch.nn as nn
import torch.nn.functional as F
import torch.utils.model_zoo as model_zoo
from collections import OrderedDict
 
__all__ = ['DenseNet', 'densenet121', 'densenet169', 'densenet201', 'densenet161']
 
 
model_urls = {
    'densenet121': 'https://download.pytorch.org/models/densenet121-a639ec97.pth',
    'densenet169': 'https://download.pytorch.org/models/densenet169-b2777c0a.pth',
    'densenet201': 'https://download.pytorch.org/models/densenet201-c1103571.pth',
    'densenet161': 'https://download.pytorch.org/models/densenet161-8d451a50.pth',
}
 
#mish activation function    
class Mish(nn.Module):
    
    def __init__(self):
        super().__init__()
        print("Mish activation loaded...")

    def forward(self, x): 
        
        x = x *( torch.tanh(F.softplus(x)))

        return x


 
class _DenseLayer(nn.Sequential):
    def __init__(self, num_input_features, growth_rate, bn_size, drop_rate):
        super(_DenseLayer, self).__init__()
        self.add_module('norm1', nn.BatchNorm2d(num_input_features)),
        #self.add_module('relu1', nn.ReLU(inplace=True)),
        self.add_module('relu1', Mish()),
        self.add_module('conv1', nn.Conv2d(num_input_features, bn_size *
                        growth_rate, kernel_size=1, stride=1, bias=False)),
        self.add_module('norm2', nn.BatchNorm2d(bn_size * growth_rate)),
        #self.add_module('relu2', nn.ReLU(inplace=True)),
        self.add_module('relu2', Mish()),
        self.add_module('conv2', nn.Conv2d(bn_size * growth_rate, growth_rate,
                        kernel_size=3, stride=1, padding=1, bias=False)),
        self.drop_rate = drop_rate
 
    def forward(self, x):
        new_features = super(_DenseLayer, self).forward(x)
        if self.drop_rate > 0:
            new_features = F.dropout(new_features, p=self.drop_rate, training=self.training)
        return torch.cat([x, new_features], 1)
 
 
class _DenseBlock(nn.Sequential):
    def __init__(self, num_layers, num_input_features, bn_size, growth_rate, drop_rate):
        super(_DenseBlock, self).__init__()
        for i in range(num_layers):
            layer = _DenseLayer(num_input_features + i * growth_rate, growth_rate, bn_size, drop_rate)
            self.add_module('denselayer%d' % (i + 1), layer)
 
 
class _Transition(nn.Sequential):
    def __init__(self, num_input_features, num_output_features):
        super(_Transition, self).__init__()
        self.add_module('norm', nn.BatchNorm2d(num_input_features))
        #self.add_module('relu', nn.ReLU(inplace=True))
        self.add_module('relu', Mish())
        self.add_module('conv', nn.Conv2d(num_input_features, num_output_features,
                                          kernel_size=1, stride=1, bias=False))
        self.add_module('pool', nn.AvgPool2d(kernel_size=2, stride=2))
 
 
class DenseNet(nn.Module):
    r"""Densenet-BC model class, based on
    `"Densely Connected Convolutional Networks" <https://arxiv.org/pdf/1608.06993.pdf>`_
    Args:
        growth_rate (int) - how many filters to add each layer (`k` in paper)
        block_config (list of 4 ints) - how many layers in each pooling block
        num_init_features (int) - the number of filters to learn in the first convolution layer
        bn_size (int) - multiplicative factor for number of bottle neck layers
          (i.e. bn_size * k features in the bottleneck layer)
        drop_rate (float) - dropout rate after each dense layer
        num_classes (int) - number of classification classes
    """
 
    def __init__(self, growth_rate=32, block_config=(6, 12, 24, 16),
                 num_init_features=64, bn_size=4, drop_rate=0, num_classes=1000):
 
        super(DenseNet, self).__init__()
 
        # First convolution
        self.features = nn.Sequential(OrderedDict([
            ('conv0', nn.Conv2d(3, num_init_features, kernel_size=7, stride=2, padding=3, bias=False)),
            ('norm0', nn.BatchNorm2d(num_init_features)),
            #('relu0', nn.ReLU(inplace=True)),
            ('relu0', Mish()),
            ('pool0', nn.MaxPool2d(kernel_size=3, stride=2, padding=1)),
        ]))
 
        # Each denseblock
        num_features = num_init_features
        for i, num_layers in enumerate(block_config):
            block = _DenseBlock(num_layers=num_layers, num_input_features=num_features,
                                bn_size=bn_size, growth_rate=growth_rate, drop_rate=drop_rate)
            self.features.add_module('denseblock%d' % (i + 1), block)
            num_features = num_features + num_layers * growth_rate
            if i != len(block_config) - 1:
                trans = _Transition(num_input_features=num_features, num_output_features=num_features // 2)
                self.features.add_module('transition%d' % (i + 1), trans)
                num_features = num_features // 2
 
        # Final batch norm
        self.features.add_module('norm5', nn.BatchNorm2d(num_features))
 
        # Linear layer
        self.classifier = nn.Linear(num_features, num_classes)
 
        # Official init from torch repo.
        for m in self.modules():
            if isinstance(m, nn.Conv2d):
                nn.init.kaiming_normal_(m.weight)
            elif isinstance(m, nn.BatchNorm2d):
                nn.init.constant_(m.weight, 1)
                nn.init.constant_(m.bias, 0)
            elif isinstance(m, nn.Linear):
                nn.init.constant_(m.bias, 0)
 
    def forward(self, x):
        features = self.features(x)
        #out = F.relu(features, inplace=True)
        out = Mish(features)
        out = F.adaptive_avg_pool2d(out, (1, 1)).view(features.size(0), -1)
        out = self.classifier(out)
        return out
 
 
def densenet121(pretrained=False, **kwargs):
    r"""Densenet-121 model from
    `"Densely Connected Convolutional Networks" <https://arxiv.org/pdf/1608.06993.pdf>`_
    Args:
        pretrained (bool): If True, returns a model pre-trained on ImageNet
    """
    model = DenseNet(num_init_features=64, growth_rate=32, block_config=(6, 12, 24, 16),
                     **kwargs)
    if pretrained:
        # '.'s are no longer allowed in module names, but pervious _DenseLayer
        # has keys 'norm.1', 'relu.1', 'conv.1', 'norm.2', 'relu.2', 'conv.2'.
        # They are also in the checkpoints in model_urls. This pattern is used
        # to find such keys.
        pattern = re.compile(
            r'^(.*denselayer\d+\.(?:norm|relu|conv))\.((?:[12])\.(?:weight|bias|running_mean|running_var))$')
        state_dict = model_zoo.load_url(model_urls['densenet121'])
        for key in list(state_dict.keys()):
            res = pattern.match(key)
            if res:
                new_key = res.group(1) + res.group(2)
                state_dict[new_key] = state_dict[key]
                del state_dict[key]
        model.load_state_dict(state_dict)
    return model
 
 
def densenet169(pretrained=False, **kwargs):
    r"""Densenet-169 model from
    `"Densely Connected Convolutional Networks" <https://arxiv.org/pdf/1608.06993.pdf>`_
    Args:
        pretrained (bool): If True, returns a model pre-trained on ImageNet
    """
    model = DenseNet(num_init_features=64, growth_rate=32, block_config=(6, 12, 32, 32),
                     **kwargs)
    if pretrained:
        # '.'s are no longer allowed in module names, but pervious _DenseLayer
        # has keys 'norm.1', 'relu.1', 'conv.1', 'norm.2', 'relu.2', 'conv.2'.
        # They are also in the checkpoints in model_urls. This pattern is used
        # to find such keys.
        pattern = re.compile(
            r'^(.*denselayer\d+\.(?:norm|relu|conv))\.((?:[12])\.(?:weight|bias|running_mean|running_var))$')
        state_dict = model_zoo.load_url(model_urls['densenet169'])
        for key in list(state_dict.keys()):
            res = pattern.match(key)
            if res:
                new_key = res.group(1) + res.group(2)
                state_dict[new_key] = state_dict[key]
                del state_dict[key]
        model.load_state_dict(state_dict)
    return model
 
 
def densenet201(pretrained=False, **kwargs):
    r"""Densenet-201 model from
    `"Densely Connected Convolutional Networks" <https://arxiv.org/pdf/1608.06993.pdf>`_
    Args:
        pretrained (bool): If True, returns a model pre-trained on ImageNet
    """
    model = DenseNet(num_init_features=64, growth_rate=32, block_config=(6, 12, 48, 32),
                     **kwargs)
    if pretrained:
        # '.'s are no longer allowed in module names, but pervious _DenseLayer
        # has keys 'norm.1', 'relu.1', 'conv.1', 'norm.2', 'relu.2', 'conv.2'.
        # They are also in the checkpoints in model_urls. This pattern is used
        # to find such keys.
        pattern = re.compile(
            r'^(.*denselayer\d+\.(?:norm|relu|conv))\.((?:[12])\.(?:weight|bias|running_mean|running_var))$')
        state_dict = model_zoo.load_url(model_urls['densenet201'])
        for key in list(state_dict.keys()):
            res = pattern.match(key)
            if res:
                new_key = res.group(1) + res.group(2)
                state_dict[new_key] = state_dict[key]
                del state_dict[key]
        model.load_state_dict(state_dict)
    return model
 
 
def densenet161(pretrained=False, **kwargs):
    r"""Densenet-161 model from
    `"Densely Connected Convolutional Networks" <https://arxiv.org/pdf/1608.06993.pdf>`_
    Args:
        pretrained (bool): If True, returns a model pre-trained on ImageNet
    """
    model = DenseNet(num_init_features=96, growth_rate=48, block_config=(6, 12, 36, 24),
                     **kwargs)
    if pretrained:
        # '.'s are no longer allowed in module names, but pervious _DenseLayer
        # has keys 'norm.1', 'relu.1', 'conv.1', 'norm.2', 'relu.2', 'conv.2'.
        # They are also in the checkpoints in model_urls. This pattern is used
        # to find such keys.
        pattern = re.compile(
            r'^(.*denselayer\d+\.(?:norm|relu|conv))\.((?:[12])\.(?:weight|bias|running_mean|running_var))$')
        state_dict = model_zoo.load_url(model_urls['densenet161'])
        for key in list(state_dict.keys()):
            res = pattern.match(key)
            if res:
                new_key = res.group(1) + res.group(2)
                state_dict[new_key] = state_dict[key]
                del state_dict[key]
        model.load_state_dict(state_dict)
    return model
