# Supplementary material for: A novel framework based on deep learning for COVID-19 diagnosis from X-ray images
Source: PeerJ Comput Sci. 2023 Jun 6;9:e1375. doi: 10.7717/peerj-cs.1375 (PMC10280393; doi:10.7717/peerj-cs.1375)
Supplement: Supplemental Information 1 [file peerj-cs-09-1375-s001.zip › Covid detection/ops.py]

import numpy as np
import torch
import torchvision
import torchvision.transforms as transforms

import torch.nn as nn

def dwt_init(x):
    
    x01 = x[:, :, 0::2, :] / 2
    x02 = x[:, :, 1::2, :] / 2
    x1 = x01[:, :, :, 0::2]
    x2 = x02[:, :, :, 0::2]
    x3 = x01[:, :, :, 1::2]
    x4 = x02[:, :, :, 1::2]
    x_LL = x1 + x2 + x3 + x4
    #x_HL = -x1 - x2 + x3 + x4
    #x_LH = -x1 + x2 - x3 + x4
    #x_HH = x1 - x2 - x3 + x4
    return x_LL
    #return torch.cat((x_LL, x_HL, x_LH, x_HH), 1)

def dwt_init_4out(x):
    
    x01 = x[:, :, 0::2, :] / 2
    x02 = x[:, :, 1::2, :] / 2
    x1 = x01[:, :, :, 0::2]
    x2 = x02[:, :, :, 0::2]
    x3 = x01[:, :, :, 1::2]
    x4 = x02[:, :, :, 1::2]
    x_LL = x1 + x2 + x3 + x4
    x_HL = -x1 - x2 + x3 + x4
    x_LH = -x1 + x2 - x3 + x4
    x_HH = x1 - x2 - x3 + x4
    #return x_LL
    return torch.cat((x_LL, x_HL, x_LH, x_HH), 1)

def iwt_init(x):
    r = 2
    in_batch, in_channel, in_height, in_width = x.size()
    #print([in_batch, in_channel, in_height, in_width])
    out_batch, out_channel, out_height, out_width = in_batch, int(
        in_channel / (r ** 2)), r * in_height, r * in_width
    x1 = x[:, 0:out_channel, :, :] / 2
    x2 = x[:, out_channel:out_channel * 2, :, :] / 2
    x3 = x[:, out_channel * 2:out_channel * 3, :, :] / 2
    x4 = x[:, out_channel * 3:out_channel * 4, :, :] / 2
    

    h = torch.zeros([out_batch, out_channel, out_height, out_width]).float().cuda()

    h[:, :, 0::2, 0::2] = x1 - x2 - x3 + x4
    h[:, :, 1::2, 0::2] = x1 - x2 + x3 - x4
    h[:, :, 0::2, 1::2] = x1 + x2 - x3 - x4
    h[:, :, 1::2, 1::2] = x1 + x2 + x3 + x4

    return h

def nin_block(in_channels, out_channels, kernel_size, stride, padding):
        block = nn.Sequential(
            nn.Conv2d(in_channels, out_channels, kernel_size, stride, padding),
            nn.ReLU(),
            nn.Conv2d(out_channels, out_channels, kernel_size=1),
            nn.ReLU(),
            nn.Conv2d(out_channels, out_channels, kernel_size=1),
            nn.ReLU()
        )
        return block
