# Supplementary material for: A novel framework based on deep learning for COVID-19 diagnosis from X-ray images
Source: PeerJ Comput Sci. 2023 Jun 6;9:e1375. doi: 10.7717/peerj-cs.1375 (PMC10280393; doi:10.7717/peerj-cs.1375)
Supplement: Supplemental Information 1 [file peerj-cs-09-1375-s001.zip › Covid detection/plot_graphs.py]

from numpy import *
import math
import matplotlib.pyplot as plt


f1=open("F:\\works\\Car Detection\\mini_mio results\\myWCNN18-Adam-cuda-batch-64\\train.log", "r")
d1=f1.read()
print(d1)
