# Supplementary material for: A novel framework based on deep learning for COVID-19 diagnosis from X-ray images
Source: PeerJ Comput Sci. 2023 Jun 6;9:e1375. doi: 10.7717/peerj-cs.1375 (PMC10280393; doi:10.7717/peerj-cs.1375)
Supplement: Supplemental Information 1 [file peerj-cs-09-1375-s001.zip › Covid detection/Time-resnet18-32.log]

--------------------------------------------------------------------------------
Test on cuda
Loss: 0.9012 Acc: 72.90
Test completed over 2616 samples in 8.09s
Prediction time per sample 3.093ms
(Excluding Data Load) Test completed over 2616 samples in 0.21s
(Excluding Data Load) Prediction time per sample 0.079ms
--------------------------------------------------------------------------------None
