# Supplementary material for: A novel framework based on deep learning for COVID-19 diagnosis from X-ray images
Source: PeerJ Comput Sci. 2023 Jun 6;9:e1375. doi: 10.7717/peerj-cs.1375 (PMC10280393; doi:10.7717/peerj-cs.1375)
Supplement: Supplemental Information 1 [file peerj-cs-09-1375-s001.zip › Covid detection/vars.py]

import torch
import torch.nn as nn


#device = torch.device("cpu")
device = torch.device("cuda" if torch.cuda.is_available() else "cpu")
batch_size = 32#64#128#256#16#32#64
pre_trained = False
learning_rate = 0.001 if pre_trained else 0.005 #initial_lr
min_learning_rate = 0.0005
import torch
import torch.nn as nn


#device = torch.device("cpu")
device = torch.device("cuda" if torch.cuda.is_available() else "cpu")
batch_size = 32#64#128#256#16#32#64
pre_trained = False
learning_rate = 0.001 if pre_trained else 0.005 #initial_lr
min_learning_rate = 0.0005
scheduler_step_size = 10 if pre_trained else 7
scheduler_gamma = 0.7
num_epochs = 20 if pre_trained else 50
stop_training = False
dataloaders = None
dataset_sizes = None
class_names = None#['articulated_truck', 'single_unit_truck', 'work_van', 'background', 'bicycle', 'bus', 'car', 'motorcycle', 'non-motorized_vehicle', 'pedestrian', 'pickup_truck']
criterion = nn.CrossEntropyLoss()
#criterion = nn.BCEWithLogitsLoss()
#criterion = nn.CosineEmbeddingLoss()
criterion = criterion.to(device)
#data_dir = 'F:/datasets/covid19/Preprocessed CT scans'
data_dir = 'F:/datasets/covid19-xray/data_upload_v2'
#data_dir = 'E:/datasets/cifar100_'
train_dir = data_dir + '/train/'#'/train_mini/' #'/train_256/'
test_dir = data_dir +  '/test/'#'/val/'
val_dir = data_dir + '/test/'#'/val/'
val_split_ratio = 0.5

# 'myWCNN7' 'car3conv' 'car2conv' 'car5conv' 'mymodel' 'mymodel2' 'vgg11' 'resnet18' 'resnet50' 'resnet152' 'googlenet' 'darknet53' ''(backbone of yolov3)
model_name = 'myWCNN18'#'myWCNN20'##'weightconv'#'myWCNN18'#'inception'
input_size = 299 if model_name.find('inception') != -1 else 256 #256

mode = 'test' #train or test
test_model = "F:\\works\\Covid detection\\myWCNN18-RAdam-cuda-batch-32\\ep50-acc100.00-loss0.0000.pth"
#test_model = "D:\\Gholamalinejad\\Car Detection\\inception-SGD-cuda-batch-32\\ep27-acc99.26-loss0.0375.pth"
